# Supplementary material for: Identification of candidate chemosensory genes in Mythimna separata by transcriptomic analysis
Source: BMC Genomics. 2018 Jul 4;19:518. doi: 10.1186/s12864-018-4898-0 (PMC6030794; doi:10.1186/s12864-018-4898-0)
Supplement: Supplementary file 3 — Comparison of chemosensory proteins identified in our study with previous work. (XLSX 24 kb) [file 12864_2018_4898_MOESM3_ESM.xlsx]

## Sheet: OR
Our paper		Liu's paper		Identity/%
Gene Name	Length(aa)	Gene Name	Length(aa)
MsepOrco	473	MS|comp164245_c0	473	100
MsepPR1	432	MS|comp90072_c0	117	97
MsepPR2	435	MS|comp152487_c0	249	100
MsepPR3	424	MS|comp157094_c0	424	100
MsepPR4	445	MS|comp633077_c0	84	95
		MS|comp813906_c0	71	100
MsepPR6	434	MS|comp3974_c0	51	100
MsepOR1	452	MS|comp50905_c0	102	100
MsepOR2	440	MS|comp124817_c0	59	100
MsepOR3	429	MS|comp150890_c0	82	100
		MS|comp926109_c0	64	100
MsepOR6	422	MS|comp33920_c0	80	100
MsepOR8	419	MS|comp116394_c0	95	100
		MS|comp131182_c0	100	97
		MS|comp142810_c0	123	100
MsepOR9	414	MS|comp1802501_c0	84	100
		MS|comp892037_c0	44	95
MsepOR10	412	MS|comp133273_c0	179	99
		MS|comp904167_c0	76	100
MsepOR11	412	MS|comp55130_c0	79	100
MsepOR14	408	MS|comp111125_c0	82	96
		MS|comp150812_c0	78	100
		MS|comp150812_c1	149	98
MsepOR15	407	MS|comp447468_c0	71	100
MsepOR16	407	MS|comp110712_c0	155	96
MsepOR20	402	MS|comp1998815_c0	81	98
MsepOR21	402	MS|comp110478_c0	89	98
MsepOR25	398	MS|comp43532_c0	69	100
		MS|comp35555_c0	98	100
MsepOR27	397	MS|comp1239304_c0	77	98
MsepOR29	396	MS|comp143892_c0	61	98
		MS|comp94444_c0	79	100
MsepOR30	395	MS|comp1998815_c0	81	98
MsepOR31	395	MS|comp80641_c0	53	100
MsepOR32	393	MS|comp147212_c0	72	98
		MS|comp152388_c0	192	99
MsepOR33	393	MS|comp638207_c0	131	99
MsepOR35	391	MS|comp1754988_c0	77	100
MsepOR37	390	MS|comp948927_c0	55	100
MsepOR39	391	MS|comp957466_c0	117	99
		MS|comp611033_c0	110	100
		MS|comp79584_c0	52	98
MsepOR41	390	MS|comp104640_c0	121	100
MsepOR42	388	MS|comp116110_c0	72	94
MsepOR44	385	MS|comp102652_c0	85	100
		MS|comp102652_c1	76	100
		MS|comp1032844_c0	79	98
MsepOR45	385	MS|comp1348560_c0	55	98
MsepOR47	372	MS|comp1523813_c0	91	100
MsepOR51	322	MS|comp94306_c0	125	99
MsepPR5	431
MsepOR4	429
MsepOR5	424
MsepOR7	420
MsepOR12	412
MsepOR13	408
MsepOR17	407
MsepOR18	406
MsepOR19	404
MsepOR22	402
MsepOR23	401
MsepOR24	401
MsepOR26	397
MsepOR28	397
MsepOR34	392
MsepOR36	390
MsepOR38	391
MsepOR40	390
MsepOR43	387
MsepOR46	373
MsepOR48	349
MsepOR49	337
MsepOR50	336
MsepOR52	201
MsepOR53	187
MsepOR54	177
MsepOR55	174
		MS|comp1789939_c0	58
		MS|comp163536_c0	407
		MS|comp165911_c0	291
		MS|comp11107_c0	85
		MS|comp1355432_c0	68
		MS|comp107793_c0	33
		MS|comp360965_c0	92
		MS|comp790023_c0	66
		MS|comp139413_c1	61
		MS|comp2429514_c0	64

## Sheet: GR
Our paper		Liu's paper		Identity/%
Gene Name	Length(aa)	Gene Name	Length(aa)
MsepGR1	501	MS|comp134624_c0	216	100
MsepGR2	434	MS|comp121176_c0	88	100
MsepGR3	475	MS|comp19407_c0	78	100
		MS|comp109140_c0	83	100
MsepGR4	476	MS|comp1194584_c0	63	98
		MS|comp1530192_c0	135	100
MsepGR8	122	MS|comp82756_c0	135	100
MsepGR5	289
MsepGR6	214
MsepGR7	127
MsepGR9	121
MsepGR10	112
MsepGR11	102
MsepGR12	90
MsepGR13	82
MsepGR14	75
MsepGR15	74
MsepGR16	72
		MS|comp636901_c0	35
		MS|comp1687776_c0	164

## Sheet: IR
Our paper		Liu's paper		Identity/%
Gene Name	Length(aa)	Gene Name	Length(aa)
MsepIR1.1	651	MS|comp131374_c0	140	100
MsepIR8a	899	MS|comp159644_c0	815	99
MsepIR21a	854	MS|comp129582_c0	128	100
		MS|comp1872421_c0	88	100
		MS|comp2100871_c0	70	100
		MS|comp634464_c0	34	96
		MS|comp849777_c0	79	100
MsepIR25a	925	MS|comp165699_c0	650	100
MsepIR41a	614	MS|comp1203294_c0	88	94
		MS|comp138392_c0	166	100
		MS|comp104026_c0	71	98
		MS|comp50464_c0	87	98
MsepIR75d	189	MS|comp100717_c0	218	100
MsepIR75p.2	235	MS|comp1582011_c0	71	100
MsepIR75q.1	628	MS|comp395436_c0	79	96
		MS|comp136712_c0	127	100
		MS|comp124776_c0	142	98
MsepIR75q.2	368	MS|comp71302_c0	57	100
		MS|comp99629_c0	119	100
		MS|comp135198_c0	67	100
MsepIR76b	544	MS|comp161214_c0	544	100
MsepIR93a	872	MS|comp88910_c0	87	100
MsepIR1	658
MsepIR4	608
MsepIR7d.1	595
MsepIR7d.2	243
MsepIR64a	475
MsepIR68a	305
MsepIR75p	619
MsepIR75p.1	617
MsepIR87a	651
		MS|comp82009_c0	68
		MS|comp119947_c0	90

## Sheet: OBP
Our paper		Liu's paper		Identity/%
Gene Name	Length(aa)	Gene Name	Length(aa)
MsepGOBP1	101	MS|comp161014_c0	92	100
MsepGOBP2	162	MS|comp156324_c0	162	100
MsepPBP1	170	MS|comp162075_c0	170	99
MsepPBP2	165	MS|comp158322_c0	21	100
MsepOBP3	197	MS|comp160581_c0	197	99
MsepOBP4	183	MS|comp158921_c0	183	97
MsepOBP5	168	MS|comp150160_c0	168	98
MsepOBP6	165	MS|comp159796_c1	165	100
MsepOBP7	153	MS|comp141612_c0	153	96
MsepOBP8	149	MS|comp173090_c0	149	100
MsepOBP9	149	MS|comp152359_c0	149	100
MsepOBP10	148	MS|comp153447_c0	148	97
MsepOBP11	148	MS|comp108141_c0	139	98
MsepOBP12	147	MS|comp152974_c0	147	100
MsepOBP13	147	MS|comp133839_c0	129	98
MsepOBP14	146	MS|comp141404_c0	138	97
MsepOBP15	146	MS|comp116343_c0	146	98
MsepOBP16	146	MS|comp156923_c0	146	99
MsepOBP18	145	MS|comp129850_c0	145	96
MsepOBP19	145	MS|comp145270_c0	118	99
		MS|comp71248_c0	44	100
MsepOBP20	143	MS|comp141177_c0	145	97
MsepOBP21	143	MS|comp60723_c0	143	99
MsepOBP22	142	MS|comp150111_c0	142	100
MsepOBP25	139	MS|comp141702_c0	139	99
MsepOBP26	139	MS|comp148301_c0	139	100
		MS|comp161583_c1	61	100
MsepOBP27	138	MS|comp161605_c0	155	99
MsepOBP28	137	MS|comp141270_c0	137	100
MsepOBP29	133	MS|comp158329_c0	133	100
MsepOBP30	132	MS|comp121812_c0	91	98
MsepOBP31	130	MS|comp118070_c0	149	98
MsepOBP33	74	MS|comp150353_c0	154	97
MsepPBP3	141
MsepOBP1	334
MsepOBP2	247
MsepOBP17	146
MsepOBP23	141
MsepOBP24	141
MsepOBP32	126
		MS|comp114857_c0	69
		MS|comp124490_c0	73
		MS|comp154997_c0	166
		MS|comp158230_c0	253
		MS|comp163093_c1	516
		MS|comp393373_c0	78
		MS|comp427468_c0	65
		MS|comp672758_c0	76
		MS|comp167844_c0	147
		MS|comp143661_c0	146
		MS|comp156380_c0	137
		MS|comp152336_c0	165
		MS|comp133858_c0	83
		MS|comp142589_c0	155
		MS|comp145826_c0	130
		MS|comp502645_c0	93

## Sheet: CSP
Our paper		Liu's paper		Identity/%
Gene Name	Length(aa)	Gene Name	Length(aa)
MsepCSP1	297	MS|comp160411_c0	297	100
MsepCSP3	149	MS|comp154792_c0	149	99
MsepCSP4	129	MS|comp149356_c0	123	100
MsepCSP5	128	MS|comp154133_c0	128	100
MsepCSP8	128	MS|comp156988_c0	128	96
MsepCSP9	127	MS|comp154647_c0	127	100
MsepCSP11	127	MS|comp154103_c0	70	100
		MS|comp154103_c1	66	96
MsepCSP12	125	MS|comp116602_c0	125	98
MsepCSP13	125	MS|comp152291_c0	125	100
MsepCSP14	124	MS|comp160989_c0	203	100
MsepCSP15	122	MS|comp152624_c0	122	99
MsepCSP16	122	MS|comp141234_c0	122	99
MsepCSP17	120	MS|comp149520_c0	404	100
MsepCSP22	107	MS|comp149055_c0	117	100
		MS|comp155046_c0	128	99
MsepCSP23	106	MS|comp158640_c0	117	100
MsepCSP24	97	MS|comp148423_c0	65	100
MsepCSP2	156
MsepCSP6	128
MsepCSP7	128
MsepCSP10	127
MsepCSP18	111
MsepCSP19	111
MsepCSP20	110
MsepCSP21	108
MsepCSP25	73
MsepCSP26	64
		MS|comp148349_c0	249
		MS|comp142679_c0	61
		MS|comp147733_c0	68
		MS|comp599465_c0	90
	OBP
										OR
				0

## Sheet: SNMP
Our paper		Liu's paper		Identity/%
Gene Name	Length(aa)	Gene Name	Length(aa)
MsepSNMP1	525	MS|comp162251_c0	525	99
MsepSNMP2	520	MS|comp162080_c0	514	99
