# Supplementary material for: Identification of candidate chemosensory genes in Mythimna separata by transcriptomic analysis
Source: BMC Genomics. 2018 Jul 4;19:518. doi: 10.1186/s12864-018-4898-0 (PMC6030794; doi:10.1186/s12864-018-4898-0)
Supplement: Supplementary file 4 — Table S3. Primers used in the qPCR analysis. (XLSX 15 kb) [file 12864_2018_4898_MOESM4_ESM.xlsx]

## Sheet: Primers for qPCR
Primer	Sequence (5' to 3')	Primer	Sequence (5' to 3')
MsepORCO-F	GCCTGTCTGTTGTCACTTGG	MsepOR41-F	GCTCCGCTGATTTACCACA
MsepORCO-R	TGCCACTCATAGCGTTGAAC	MsepOR41-R	GTCTCTGCTCTTTCACACGC
MsepPR1-F	GCGGCTGTTTGCTACTCCTA	MsepOR42-F	GGTCACTATGCTGTCACAACTG
MsepPR1-R	CGCTCTCACTTCCAACCAGT	MsepOR42-R	GCTATGAACAAGGCTCGGTT
MsepPR2-F	GGAAGCAGCGTGTCAATGTT	MsepOR43-F	CGTGTGTGCCCATTTCAGT
MsepPR2-R	AGGTCTCGGGAAGTTCTCCA	MsepOR43-R	AACAGATTGGACGCCGTAA
MsepPR3-F	CGAAGGATGGCGAGATAAA	MsepOR44-F	TTTGTGTGCTGCTGGTGTG
MsepPR3-R	CTGCTCCGAAACTGTCTGAC	MsepOR44-R	CAAGAGGACGATTGATACGCA
MsepPR4-F	TTGCCCACCTCTTCACCAT	MsepOR45-F	CAAGCATCATTCGGCGAT
MsepPR4-R	GCATTTCCTTTCAAACCGC	MsepOR45-R	GGATTGGCTCTTTAGTCCACA
MsepPR5-F	AAATGACAGCGGAAGCCTT	MsepOR46-F	ATGGTGTTCTTCAGGGCTG
MsepPR5-R	ACGCCGTAAACAGCATCCT	MsepOR46-R	AGAGACGGGCAAACTTGACT
MsepPR6-F	GGGATTTGTTGCTTTCACG	MsepOR47-F	CATTGATTGCTGGGTTGTTG
MsepPR6-R	GGTGTGTCTCCATTGCGTAA	MsepOR47-R	TGGCAGTTTACGCTCTTCTTC
MsepOR1-F	TGTTCTGCCTGTTCCTGTG	MsepOR48-F	CAGTATGTGGAGAACGAAGGAT
MsepOR1-R	GCCATCGGATAAGAGGTGA	MsepOR48-R	TGGTGCCAGTATGTATTGCC
MsepOR2-F	AAGACTTCCAACTTCCCAGG	MsepOR49-F	TCCAGCCAGAACTCAAGAGG
MsepOR2-R	TGACGAAAGAGAGGCTGAAC	MsepOR49-R	CACGACCACTAAATGTTTGCTC
MsepOR3-F	AGGGAAACTCAGCGGATACT	MsepOR50-F	TACTGACGGCTGGTGGTTT
MsepOR3-R	CACCAACGGCAAACCATA	MsepOR50-R	TTCTGAAGGGAGACTGAGGAC
MsepOR4-F	ACTACATTCGTGCCGTGCT	MsepOR51-F	GTGTCGCTCATCATCATCTGT
MsepOR4-R	ATGCCGACCAAACAAAGC	MsepOR51-R	ATGTTCAGGAGGTAGGTGCC
MsepOR5-F	CAAAGAGGAGGGACGAGAGA	MsepOR52-F	ATTCAAAGCCAAGGCATAGC
MsepOR5-R	GTGGCAAGGAGGAAATAAACTC	MsepOR52-R	AAAGGTCTCTGAGCAGCGA
MsepOR6-F	CAAGAAGGAATCTACCGCAG	MsepOR53-F	GGGCTTATTACTGATGACGATG
MsepOR6-R	CGATACCAGCGTTGAATGTA	MsepOR53-R	CCAAAGGCGTATGTGAGAAA
MsepOR7-F	GCAGCGTCATAATCAACATCC	MsepOR54-F	CGCCTCCTTCCTCACATTT
MsepOR7-R	ATTTCTTCGCACCAACGG	MsepOR54-R	GCATCGCCTACTCCCATACT
MsepOR8-F	ACACGCCCAACTACCAGAT	MsepOR55-F	GCTCGCCTTGTTATTACAGTG
MsepOR8-R	CTGTGATGACGATGAGGAAAG	MsepOR55-R	ATGGTCCTCAAAGCCGTAG
MsepOR9-F	TTCCAGCGTCTACACAATCTG	MsepIR1-F	ATCGCCGTAGTTGCCAAA
MsepOR9-R	ACCTCATCACTCAGGGTCAA	MsepIR1-R	CGTTCCAAGTAGTGTCGTCTCC
MsepOR10-F	TGGTATGGACTGTTTCACTGG	MsepIR1.1-F	AGCGTGGTGGGCTGTAATAG
MsepOR10-R	CAGCATCGTCAGCACAATC	MsepIR1.1-R	GCAACAACGGAGAAGACTGC
MsepOR11-F	GCTCGTCTGTATGTGTTCAGTG	MsepIR4-F	TGACGCCTACATTCACCCT
MsepOR11-R	TCTCAACTTGCTGTCCCATC	MsepIR4-R	AGTATTCTCTCCCGCTCGTG
MsepOR12-F	GCGTGTTCCTCATCTTCCA	MsepIR7d.1-F	ATAACCGATGACCCAGCCT
MsepOR12-R	CCTCCATCTCCTCTTGACTCA	MsepIR7d.1-R	TTCAAACCCAACGCTTGC
MsepOR13-F	GGTCCGACACAGTATCAATCTG	MsepIR7d.2-F	AGAACAACGGCACCTGGAT
MsepOR13-R	TATCAATGCGATGGGTCCT	MsepIR7d.2-R	TGACCCATACTACTTGCGAGG
MsepOR14-F	CAATGAGAGAAACCGACCC	MsepIR8a-F	CCAATCAGGGAACAATACGG
MsepOR14-R	GTGCTACCATCACTGCCAA	MsepIR8a-R	CAGAATCGTGAATGAAGGCA
MsepOR15-F	CGTTAGTGATTTGCCTGACTG	MsepIR21a-F	CACATTTCCAACGAGTGCTTC
MsepOR15-R	GCATCGCTTATCTCCAGACTC	MsepIR21a-R	CCGCTTTGAATCATCCTACTG
MsepOR16-F	GCTGTTCCGTTACTTGCTCA	MsepIR25a-F	AACAGCAGAGACCGATTGG
MsepOR16-R	ATGTCATCACCACCACCGT	MsepIR25a-R	CTTGCCAGAGTCCAGTAGTGA
MsepOR17-F	GATGGCAATGACAGACCCA	MsepIR41a-F	GCGTGGTTATGATGAGGAAGAG
MsepOR17-R	ATGACGCTGAAAGCACACG	MsepIR41a-R	TCTGTGTCTCCCAAGCCAA
MsepOR18-F	GCTTCGCAAATGTGGTCAG	MsepIR64a-F	CAGACCAATACGGGCGATA
MsepOR18-R	AAGGCAGGTGGTCAGAGAGA	MsepIR64a-R	CACCGCATACACGAATGTC
MsepOR19-F	TTATGTGCTGATGTGCTCCA	MsepIR68a-F	CTCAAGTCCGTCAGTTCAAGA
MsepOR19-R	AGTGTTACTTCGTTGCTATGCC	MsepIR68a-R	AACGCCGAGATTCACAAGT
MsepOR20-F	CGTTTGATTCCCTGCTTGA	MsepIR75d-F	GCCCTGGGAGCATTTCTAT
MsepOR20-R	CGGTTTCCTTCTTCTTCTTCAG	MsepIR75d-R	TGGTGGCTGTCGTGATACT
MsepOR21-F	GGGCGAGTAAGAGATGTGATG	MsepIR75p-F	CGTGTTCTACCTGCCCTTCT
MsepOR21-R	CAGGAGAAGAACTTGGACCG	MsepIR75p-R	CCATCCAGTTGTTGTTGAGTG
MsepOR22-F	GTTTATGATGACGATGGGCAG	MsepIR75p.1-F	TCGTCAATGTCTCTGGATGG
MsepOR22-R	TTGTCCGTAGCAGTTCTCCC	MsepIR75p.1-R	TGCGTTCTGTTGCCAAAG
MsepOR23-F	AGCGGACTGGTTGAAGGAA	MsepIR75p.2-F	AAGTCCAACTCCAACTCGCT
MsepOR23-R	TTGAAGCAGGAGAGAGACGG	MsepIR75p.2-R	CGTAACCAACAGAAGCACCA
MsepOR24-F	TGACAGAACCAGAGGCATTG	MsepIR75q.1-F	CTCTTGGACGCCTTGTTATGT
MsepOR24-R	TTCACGGACAGGACCTTCA	MsepIR75q.1-R	CAAATCAGGAAGTGTGCGG
MsepOR25-F	CGAAGAGACACCAATGGACTT	MsepIR75q.2-F	TATTCGCCTTCCACGCAA
MsepOR25-R	TTGAAGACGACGAGACCCA	MsepIR75q.2-R	GCTGTTCAGATAGTCCACCTCC
MsepOR26-F	TGAGTGACTGGTTGACTGCG	MsepIR76b-F	CGTCAAGAAGGGAGCCGTAT
MsepOR26-R	TGTGGTGAGAGAAAGCGGT	MsepIR76b-R	CGCATTAGGAGCCACAACATA
MsepOR27-F	GGCTCTCATACTTCTACTGGGC	MsepIR87a-F	CTAAGTGGCAGCATCGTGA
MsepOR27-R	ATGTGTGGAAACGGCTCA	MsepIR87a-R	GGGAAATGTGAAGCGTTTG
MsepOR28-F	GAACGCTTTCTCCTTGTCG	MsepIR93a-F	TAACTTGACAACGACTGGAGC
MsepOR28-R	CCAACACAGCATTCCGATT	MsepIR93a-R	CTAAATCCGTGGTGTATGTGC
MsepOR29-F	CTCGTTCTTCTACATCTCGCA	MsepGR1-F	AGCGTGAGGTGGAGATGTT
MsepOR29-R	ACAGTCCCTCAGCAAGTTCTC	MsepGR1-R	ATCAGCACTATCAGGTAGGTCG
MsepOR30-F	TGTGTATGATTGCGACTGGAC	MsepGR2-F	TTCCCTAACTTGAAGACGACG
MsepOR30-R	GCGAGTGATAGCAGAAACATCT	MsepGR2-R	TGTGGTAGTAAGCCGTGGTG
MsepOR31-F	AACGGCACAATGGTAATCG	MsepGR3-F	GGAAGGCAAGTTTGAGGAGG
MsepOR31-R	GGCTCCTGGACAGTTTCATAG	MsepGR3-R	AATCCACCCATCCGTTGAG
MsepOR32-F	TGCCTGAAGATGGACCTGT	MsepGR4-F	GCTGGATAGAGAATGGGAGG
MsepOR32-R	AACAACCGACACTGCTCCT	MsepGR4-R	CCACAGGGATGGAGACTTGT
MsepOR33-F	GACGGCTACACTCCATTTCAT	MsepGR5-F	TGCCACATACTTCCTCTTCTCC
MsepOR33-R	AACTGCCCAGCGAAGAATA	MsepGR5-R	GCACATCATACAGCACAGGC
MsepOR34-F	AGGAAACCCTCCCTGGAAA	MsepGR6-F	CCGTCGTCCTAACCTCTTTG
MsepOR34-R	CCCTTCGCCGATGTATGAT	MsepGR6-R	CTGTTCGTAAGTCCAAGTCAGG
MsepOR35-F	TTACAACTGCGACTGGACTTC	MsepGR7-F	TCTCCTTCGCTTTCCTGGT
MsepOR35-R	GAACATCTTGCCTCCTGTGA	MsepGR7-R	AACCTCTCCACCTCCACACA
MsepOR36-F	CAACTGCGACTGGACTCCTA	MsepGR8-F	CATACAGGGAAAGCGAGGA
MsepOR36-R	AACATCTTTCCTCCCGTGA	MsepGR8-R	GGTTATCAGTAGGTTGCGGAA
MsepOR37-F	TTTACAACTGCGACTGGACTC	MsepGR9-F	ATGTCGCCAGCAATGTCA
MsepOR37-R	AACATCTTTCCTCCCGTGA	MsepGR9-R	ATGGGAGTTAGCCAGTTTGTTG
MsepOR38-F	ACCAGGTGCGTCAAGACAT	MsepGR10-F	TGTTCAGCGGATTAGTGGT
MsepOR38-R	GCATCTCATCAATCCGCTC	MsepGR10-R	CTGTTATCATTTCCAGGGCA
MsepOR39-F	ACAACTGCGACTGGACTCCT	MsepRPS3-F	AATGAGTTCTTGACCAGGGAG
MsepOR39-R	CAGAACATCTTGCCTCCTGTG	MsepRPS3-R	GTGTCCTCGTCGCCATAAT
MsepOR40-F	CCATACTCTACAAAGTCCAGGG
MsepOR40-R	GCCATAAACGCATCCATC
